# Supplementary material for: Anticancer Activity of Ethanolic Extract of Tabernaemontana catharinensis in Breast Cancer Lines MCF-7 and MDA-MB-231
Source: Int J Mol Sci. 2025 Aug 21;26(16):8111. doi: 10.3390/ijms26168111 (PMC12386794; doi:10.3390/ijms26168111)
Supplement: Supplementary file 1 [file ijms-26-08111-s001.zip]

Archive with 1 entries (1 files):
- ijms-3796939-supplementary.pdf
